# Supplementary material for: Biocontrol Potential of Endophytic Actinobacteria against Fusarium solani, the Causal Agent of Sudden Decline Syndrome on Date Palm in the UAE
Source: J Fungi (Basel). 2021 Dec 23;8(1):8. doi: 10.3390/jof8010008 (PMC8779766; doi:10.3390/jof8010008)
Supplement: Supplementary file 1 [file jof-08-00008-s001.zip]

Archive with 1 entries (1 files):
- jof-1511833-supplementary.pdf
